# Supplementary material for: Strain Effects on the Electronic and Thermoelectric Properties of n(PbTe)-m(Bi2Te3) System Compounds
Source: Materials (Basel). 2021 Jul 22;14(15):4086. doi: 10.3390/ma14154086 (PMC8348818; doi:10.3390/ma14154086)
Supplement: Supplementary file 1 [file materials-14-04086-s001.zip]

Archive with 25 entries (24 files):
- .DS_Store
- Definitions/
- Definitions/.DS_Store
- Definitions/band023.jpg
- Definitions/band124.jpg
- Definitions/band147.jpg
- Definitions/band225.jpg
- Definitions/bond_147_b56.jpg
- Definitions/bond_225_b45.jpg
- Definitions/chicago2.bst
- Definitions/journalnames.tex
- Definitions/logo-ccby.eps
- Definitions/logo-mdpi-eps-converted-to.pdf
- Definitions/logo-mdpi.eps
- Definitions/logo-orcid-eps-converted-to.pdf
- Definitions/logo-orcid.eps
- Definitions/logo-updates.pdf
- Definitions/mdpi.bst
- Definitions/mdpi.cls
- supplementary.aux
- supplementary.log
- supplementary.out
- supplementary.pdf
- supplementary.synctex.gz
- supplementary.tex
