# Supplementary material for: Strain Effects on the Electronic and Thermoelectric Properties of n(PbTe)-m(Bi2Te3) System Compounds
Source: Materials (Basel). 2021 Jul 22;14(15):4086. doi: 10.3390/ma14154086 (PMC8348818; doi:10.3390/ma14154086)
Supplement: Supplementary file 1 [file materials-14-04086-s001.zip › supplementary.aux]

\relax 
\providecommand\hyper@newdestlabel[2]{}
\bibstyle{Definitions/mdpi}
\providecommand\HyperFirstAtBeginDocument{\AtBeginDocument}
\HyperFirstAtBeginDocument{\ifx\hyper@anchor\@undefined
\global\let\oldcontentsline\contentsline
\gdef\contentsline#1#2#3#4{\oldcontentsline{#1}{#2}{#3}}
\global\let\oldnewlabel\newlabel
\gdef\newlabel#1#2{\newlabelxx{#1}#2}
\gdef\newlabelxx#1#2#3#4#5#6{\oldnewlabel{#1}{{#2}{#3}}}
\AtEndDocument{\ifx\hyper@anchor\@undefined
\let\contentsline\oldcontentsline
\let\newlabel\oldnewlabel
\fi}
\fi}
\global\let\hyper@last\relax 
\gdef\HyperFirstAtBeginDocument#1{#1}
\providecommand\HyField@AuxAddToFields[1]{}
\providecommand\HyField@AuxAddToCoFields[2]{}
\providecommand*\new@tpo@label[2]{}
\@LN@col{1}
\@LN@col{1}
\@writefile{lof}{\contentsline {figure}{\numberline {S1}{\ignorespaces Calculated {bands} structures of \ce {Bi2Te3} with PBE functional under strains.\relax }}{1}{figure.caption.1}\protected@file@percent }
\providecommand*\caption@xref[2]{\@setref\relax\@undefined{#1}}
\newlabel{fgr:band023}{{S1}{1}{Calculated {bands} structures of \ce {Bi2Te3} with PBE functional under strains.\relax }{figure.caption.1}{}}
\@LN@col{1}
\@writefile{lof}{\contentsline {figure}{\numberline {S2}{\ignorespaces Calculated {bands} structures of \ce {PbBi2Te4} with PBE functional under strains.\relax }}{2}{figure.caption.2}\protected@file@percent }
\newlabel{fgr:band124}{{S2}{2}{Calculated {bands} structures of \ce {PbBi2Te4} with PBE functional under strains.\relax }{figure.caption.2}{}}
\@LN@col{1}
\@writefile{lof}{\contentsline {figure}{\numberline {S3}{\ignorespaces Calculated {bands} structures of \ce {PbBi4Te7} with PBE functional under strains.\relax }}{3}{figure.caption.3}\protected@file@percent }
\newlabel{fgr:band147}{{S3}{3}{Calculated {bands} structures of \ce {PbBi4Te7} with PBE functional under strains.\relax }{figure.caption.3}{}}
\@LN@col{1}
\@writefile{lof}{\contentsline {figure}{\numberline {S4}{\ignorespaces Calculated {bands} structures of \ce {Pb2Bi2Te5} with PBE functional under strains.\relax }}{4}{figure.caption.4}\protected@file@percent }
\newlabel{fgr:band225}{{S4}{4}{Calculated {bands} structures of \ce {Pb2Bi2Te5} with PBE functional under strains.\relax }{figure.caption.4}{}}
\@writefile{lof}{\contentsline {figure}{\numberline {S5}{\ignorespaces $|V|/G$ (solid lines) and $\rho $ (dash lines) at various critical points (b2, b3, b4 and b5) for \ce {PbBi4Te7} w.r.t strain. The positions of b2, b3, b4 and b5 are defined in Fig. 8c. \relax }}{4}{figure.caption.5}\protected@file@percent }
\newlabel{fgr:bond_147_b56}{{S5}{4}{$|V|/G$ (solid lines) and $\rho $ (dash lines) at various critical points (b2, b3, b4 and b5) for \ce {PbBi4Te7} w.r.t strain. The positions of b2, b3, b4 and b5 are defined in Fig. 8c. \relax }{figure.caption.5}{}}
\@LN@col{1}
\@LN@col{1}
\@writefile{lof}{\contentsline {figure}{\numberline {S6}{\ignorespaces $|V|/G$ (solid lines) and $\rho $ (dash lines) at various critical points (b4 and b5) for \ce {Pb2Bi2Te5} w.r.t strain. The positions of b4 and b5 are defined in Fig. 8d. \relax }}{5}{figure.caption.6}\protected@file@percent }
\newlabel{fgr:bond_225_b45}{{S6}{5}{$|V|/G$ (solid lines) and $\rho $ (dash lines) at various critical points (b4 and b5) for \ce {Pb2Bi2Te5} w.r.t strain. The positions of b4 and b5 are defined in Fig. 8d. \relax }{figure.caption.6}{}}
\newlabel{LastPage}{{}{5}{}{page.5}{}}
\xdef\lastpage@lastpage{5}
\xdef\lastpage@lastpageHy{5}
\expandafter\ifx\csname c@page@totc\endcsname\relax\newcounter{page@totc}\fi\setcounter{page@totc}{6}
